# Supplementary material for: PIGG defines the Emm blood group system
Source: Sci Rep. 2021 Sep 17;11:18545. doi: 10.1038/s41598-021-98090-w (PMC8448728; doi:10.1038/s41598-021-98090-w)
Supplement: Supplementary file 1 — Supplementary Information. [file 41598_2021_98090_MOESM1_ESM.xlsx]

## Sheet: Title_Page
PIGG Defines the Emm Blood Group System
William J. Lane1,2#
Judith Aeschlimann3
Sunitha Vege3
Christine Lomas-Francis3
Anna Burgos3
Helen H. Mah1
Justin B.L. Halls1,2
Peter Baeck4
Peter C. Ligthart5
Barbera Veldhuisen5
Ripal J. Shah6
Sanmukh R. Joshi7
Connie M. Westhoff3
1Department of Pathology, Brigham and Women’s Hospital, Boston, MA, USA.
2Harvard Medical School, Boston, MA, USA.
3Immunohematology and Genomics Laboratory, New York Blood Center, New York, NY, USA
4Childrens Clinic, County Hospital, Kalmar, Sweden
5Department of Immunohematology Diagnostic Services, Sanquin, Amsterdam, Netherlands
6Prathama Blood Center, Ahmedabad, India
7Department of Research, Lok Samarpan Raktdan Kendra, Surat, Gujarat, India
#Corresponding author:
William J. Lane, MD, PhD
Brigham and Women’s Hospital, Pathology Department, Hale Building for Transformative Medicine, Rm 8002L, 60 Fenwood Rd, Boston, MA 02115
(office) 617-732-5469, (cell) 917-903-4516, (email) wlane@bwh.harvard.edu

## Sheet: Table S1
For Exon Amplification
Primer name	Primer sequence (5’ to 3’)	Exons
PIGG-5UTR-129-F	GCCACTGTCGCTGCGACG
PIGG-in2-130-R	CCCCAGCCAACTGACAGCAC	1 & 2
PIGG-in2-133-F	ATTGCATGACTGCACTCCATCCTG
PIGG-in3-213-R	CCATAAAACTCTGCTCACACCTGC	3
PIGG-in3-273-F	GTCTTGCTATGTTGCCCAGGTG
PIGG-in4-143-R	CCCGTGTGGCATGCGGC	4
PIGG-in4-163-F	TGACCCTGTGATCTGGCTATGAG
PIGG-in5-243-R	AGATATCCAGGCAGCAACATTCATAC	5
PIGG-in5-123-F	TGTTGAGTGGTGTGAAGAGACGG
PIGG-in6-270-R	TTAACAGCCTCTCATTCATAACAAGATCC	6
PIGG-in6-142-F	TGATTGATCTTCATTAAGCGTCAGTTGTG
PIGG-in8-106-R	CACCAGGTGTTCAACCAGAGTC	7 & 8
PIGG-in8-126-F	GTGCTGGGTGTGAGGAACAATG
PIGG-in9-134-R	CCCAATTCTTCAGATCTCAAATACTATCC	9
PIGG-in9-80-F	GTTCTTTGAAAGCCACTTGGTGTAG
PIGG-in10-178-R	TTACACTCCAGTAGCTGTTGACAC	10
PIGG-in10-127-F	CTCCTTTAGTCAGCAGTGCTGG
PIGG-in11-123-R	CGTAATTCACCATGCCACACTGAC	11
PIGG-in11-147-F	GCCACCTCTGACCACACGTG
PIGG-in12-195-R	TGGCCCTACACGGACACCTC	12
PIGG-in12-152-F	CATAGTGACTGGATGTGTGTGCAG
PIGG-3UTR-258-R	CACACATATTTGGGTCACACCATAGC	13
For Exon Amplification
Primer name	Primer sequence (5’ to 3’)	Exons
PIGG-5UTR-129-F	GCCACTGTCGCTGCGACG
PIGG-in4-143-R	CCCGTGTGGCATGCGGC	1 to 4
PIGG-in5-123-F	TGTTGAGTGGTGTGAAGAGACGG
PIGG-in10-178-R	TTACACTCCAGTAGCTGTTGACAC	6 to 10
Supplemental Table 1. Primers sequences targeting PIGG Exons 1 through 13.

## Sheet: Table S2
Genetic Variant	Protein	rsID	hg38 ref-alt	Allele Count/Allele number	Allele Freq	AFR	AMI	AMR	ASJ	EAS	SAS	NFE	FIN	OTH
c.1515G>A	p.Trp505Ter	rs150259543	chr4:521842 G-A	102/143304	0.000712	3						97	1	1
c.768_769dupGA	p.Thr257ArgfsTer30	rs1229339759	chr4:508828 G-GGA	7/143276	4.9e-05					1	1	5
c.1994delG	p.Cys665SerfsTer7	rs755634856	chr4:523837 TG-T	3/143362	2.1e-05							3
c.2886delG	p.Leu963SerfsTer25	rs1395740921	chr4:539302 TG-T	3/143332	2.1e-05							3
c.1210delC	p.Leu404TrpfsTer13	rs767849509	chr4:521149 AC-A	2/143316	1.4e-05							2
c.2391dupA	p.Tyr798IlefsTer2	rs1423192274	chr4:530564 T-TA	2/143292	1.4e-05	2
c.2624_2625delTA	p.Leu875Ter	rs771819481	chr4:533869 TTA-T	2/143344	1.4e-05						2
c.2778_2782delTTTGT	p.Cys927TyrfsTer58		chr4:539193 ATTTGT-A	2/143276	1.4e-05							2
c.2029C>T	p.Gln677Ter	rs568706863	chr4:523873 C-T	2/143364	1.4e-05	1						1
c.498G>A	p.Trp166Ter	rs1418085145	chr4:505855 G-A	1/142398	7e-06			1
c.448delC	p.Gln150LysfsTer9		chr4:505804 AC-A	1/142874	7e-06							1
c.473_474delTA	p.Ile158SerfsTer6		chr4:505828 AAT-A	1/142808	7e-06							1
c.246dupT	p.Gly83TrpfsTer26	rs1369008304	chr4:500484 G-GT	1/143258	7e-06							1
c.691delC	p.Leu231Ter		chr4:507520 GC-G	1/143314	7e-06							1
c.699_718dupGCAGAAGCTGAGCGAGATGG	p.Asp240GlyfsTer4		chr4:507529 T-TTGGGCAGAAGCTGAGCGAGA	1/143298	7e-06			1
c.801delT	p.Asp268ThrfsTer18		chr4:508869 GT-G	1/143240	7e-06							1
c.1294delA	p.Ile432SerfsTer4	rs1450900203	chr4:521234 CA-C	1/143280	7e-06	1
c.1492_1493delTG	p.Cys498LeufsTer104		chr4:521817 CGT-C	1/143286	7e-06							1
c.1562_1563delTG	p.Val521AspfsTer81	rs1293009471	chr4:521882 CTG-C	1/143278	7e-06							1
c.1613dupA	p.Asn539GlufsTer64	rs1361762186	chr4:521938 G-GA	1/143328	7e-06							1
c.1753delC	p.Leu585CysfsTer3	rs759427624	chr4:523594 AC-A	1/143190	7e-06	1
c.1803delT	p.Asp601GlufsTer60	rs1377893089	chr4:523646 AT-A	1/143292	7e-06							1
c.1898delG	p.Arg633GlnfsTer28	rs778360262	chr4:523741 CG-C	1/143334	7e-06							1
c.2128delG	p.Val710CysfsTer83		chr4:527096 TG-T	1/143310	7e-06	1
c.2187_2200delGCTGGGCGTCTACT	p.Gly730ProfsTer24	rs1474608434	chr4:527150 GCTGCTGGGCGTCTA-G	1/143340	7e-06							1
c.2444del	p.Pro815ArgfsTer3	rs1183515598	chr4:530616 TC-T	1/143268	7e-06							1
c.2908_2909del	p.Val970IlefsTer16	rs1449669765	chr4:539321 CTG-C	1/143306	7e-06			1
c.352C>T	p.Arg118Ter		chr4:500593 C-T	1/143228	7e-06							1
c.624G>A	p.Trp208Ter		chr4:507458 G-A	1/143248	7e-06	1
c.928C>T	p.Gln310Ter	rs869320772	chr4:515999 C-T	1/143318	7e-06			1
c.1285C>T	p.Gln429Ter	rs760594429	chr4:521226 C-T	1/143208	7e-06								1
c.1431T>G	p.Tyr477Ter		chr4:521758 T-G	1/143302	7e-06	1
c.1640G>A	p.Trp547Ter	rs547951371	chr4:523484 G-A	1/143298	7e-06							1
c.1977G>A	p.Trp659Ter	rs1197117142	chr4:523821 G-A	1/143348	7e-06							1
c.2569C>T	p.Gln857Ter	rs1294683568	chr4:530743 C-T	1/143278	7e-06							1
c.2693G>A	p.Trp898Ter	rs1425024991	chr4:533939 G-A	1/143322	7e-06	1
c.2843G>A	p.Trp948Ter	rs1235389365	chr4:539260 G-A	1/143236	7e-06							1
Supplemental Table 2. Predicted Loss of Function PIGG Variants found in gnomAD V 3. Shown is the nucleotide change in the cDNA, the change in the protein, the rs number, chromosome location, and observed alleles.
Reference: NM_001127178.3
AFR=African, AMR=Latino, ASJ=Ashkenazy Jewish, EAS=East Asian, SAS=South Asian, NFE=Non-Finnish European, FIN=Finnish European, AMI=Amish, OTH=Other populations
Note there are also several changes predicted to effect splicing with loss of function, but those were not included in the above counts due to their unpredicable nature.
c.760-2A>G	splice_acceptor_variant	rs1273281741	chr4:508827 A-C	1/143308	6.97798e-06							1
c.361-1G>A	splice_acceptor_variant	rs1169318027	chr4:505717 G-A	1/142822	7.00172e-06	1
c.901+1G>C	splice_donor_variant	rs782430164	chr4:508971 G-C	1/143198	6.98334e-06							1
